# Supplementary material for: Bioactivity Profiling and Untargeted Metabolomics of Microbiota Associated with Mesopelagic Jellyfish Periphylla periphylla
Source: Mar Drugs. 2023 Feb 17;21(2):129. doi: 10.3390/md21020129 (PMC9958851; doi:10.3390/md21020129)
Supplement: Supplementary file 1 [file marinedrugs-21-00129-s001.zip]

Archive with 1 entries (1 files):
- marinedrugs-2203539-supplementary.pdf
